# Supplementary material for: Dabigatran for the Treatment and Secondary Prevention of Venous Thromboembolism; A Cost-Effectiveness Analysis for the Netherlands
Source: PLoS One. 2016 Oct 24;11(10):e0163550. doi: 10.1371/journal.pone.0163550 (PMC5077099; doi:10.1371/journal.pone.0163550)
Supplement: S1 Fig — The Microsoft Excel model of Dabigatran for the treatment and secondary prevention of venous thromboembolism; a cost-effectiveness analysis for the Netherlands. (XLSM) [file pone.0163550.s001.xlsm]

## Sheet: Start
											Use this button to reinstate
											default values
								This model is the property of Boehringer Ingelheim GmbH. Originally developed by RTI-Health Solutions, adapted by IMS Health. All rights reserved.
								In any publications of adaptations of this model, please acknowledge the contribution of the researchers that developed this model: Sorrel E Wolowacz (RTI), James Brockbank (RTI), Anamaria Jugrin (IMS Health), Mark Lamotte (IMS Health).

## Sheet: Description
		Dabigatran etexilate (Pradaxa) for treatment and secondary prevention of deep vein thrombosis and pulmonary embolism
		Model Outline and Description
														MODEL NAVIGATION
		This model performs an economic evaluation of dabigatran etexilate (300mg per day) for the treatment and secondary prevention of deep vein thrombosis (DVT) and pulmonary embolism (PE); collectively known as venous thromboembolism (VTE). Cost-effectiveness, cost-utility, and budget impact analyses are included.
														The model may be navigated using the sheet tabs at the bottom of the screen.
		Analyses are presented for the Netherlands. The cost year is 2013. Alternative analysis perspectives are available.														Model Screens
																Start		Welcome screen
		Interventions &				Primary sources of efficacy and safety data										Description		This screen
		Treatment (Defined in the model as up to 6 months of therapy after the index DVT or PE)														Setup		Selection of analysis
		Dabigatran				RE-COVER I, RE-COVER II and a meta-analysis of RE-COVER I and II										Probs		View / change model probabilities
		Warfarin				RE-COVER I, RE-COVER II and a meta-analysis of RE-COVER I and II										Costs		View / change input costs
																Utilities		View / change utility estimates
																Results		View results
																Results		View results presentation
																Refs		View references
		Secondary Prevention (Defined in the model as therapy after a period of at least 3 months treatment)														Calc Module		Description of model calculation module
		Dabigatran				RE-SONATE and RE-MEDY
		Warfarin				RE-MEDY
														DATA ENTRY INSTRUCTIONS FOR ALL INPUT PAGES
		Treatment followed by secondary Prevention												Default values are provided for all model parameters. Alternative values may be entered by typing in the dark blue "user-defined" fields as shown below.
		Dabigatran is compared with warfarin. These analyses assume 6 months of treatment prior to commencement of secondary prevention.
																Default		User input
		Patient population														0.1		0.1
		The model population is adults (≥ 18 years) with acute symptomatic proximal DVT or PE
		In the treatment analyses, patients for whom at least 6 months of anticoagulant therapy is considered appropriate enter the model on commencement of acute parenteral treatment.												Brief descriptions of sources for model parameters are provided on the main user sheets (dark blue tabs). Further details are included on the input data sheets within the Calc Module. Complete references are presented on the "References" page.
		In the secondary prevention analyses, patients who have received anticoagulant therapy for 3 to 18 months enter the model on commencement of secondary prevention therapy.
		In the treatment followed by secondary prevention analyses, patients enter the model on commencement of acute parenteral treatment and receive 6 months of treatment followed by secondary prevention.												KEY TO TERMS USED THROUGHOUT THE MODEL
		Subgroup anlayses are performed for groups in which the underlying risk of rVTE or bleeding is expected to differ and/or where possible treatment-by-subgroup interactions were observed for dabigatran. The following subgroups were programmed:												Term		Description
														AE		Adverse event			MI	Myocardial infarction
														CRNMB		Clinically relevant non-major bleeding			na	Not available
														DVT		Deep vein thrombosis			PE	Pulmonary embolism
		Secondary prevention subgroup analyses												HR		Hazard ratio			CTEPH	Chronic thromboembolic pulmonary hypertension
		High risk (analyses versus warfarin only, based on RE-MEDY): Patients considered at increased risk of recurrent VTE (e.g., proximal veins are trifurcation area, popliteal, superficial femoral, deep femoral, common femoral, and iliac vein).												INR		Intranational Normalised Ratio			PTS	Post-thrombotic syndrome
														LMWH		Low molecular-weight heparin			QALY	Quality-adjusted life-year
														LY		Life-year			rVTE	Recurrent venous thromboembolism
		Equipoise for need for further therapy (analyses versus no treatment based on RE-SONATE): Adults (≥ 18 years) with acute symptomatic proximal VTE for whom anticoagulant treatment for their index PE or DVT does not need to be continued.												MBE		Major bleeding event			RR	Relative risk
														MCRB		Major or clinically relevant bleeding			UA	Unstable angina
																			UH	Unfractionated heparin
		Primary data sources																	VTE	Venous thromboembolism
		Hazard ratios (where avaiable) or relative risks for recurrent VTE and bleeding are taken from the trials and meta-analyses listed above. The primary end-point of the trials (composite of symptomatic recurrent VTE and VTE-related death) and the composite end-point of major or clinically relevant bleeding were applied.												MODEL STRUCTURE
														The model is a Markov model with a cycle length of 1 month.
		HRs/RRs were applied to the risk of rVTE and bleeding for a common comparator (warfarin for treatment analyses and no treatment for secondary prevention analyses), estimated from the dabigatran trials.												Click on the diagram below to view the model structure diagram.
		Utility estimates for VTE and bleeding are based on EQ-5D data collected in the RE-COVER trials.
		Unit costs are from recognised national sources, where available.
		Other data are from the published literature and/or from Dutch expert opinion.

## Sheet: Setup
	Analysis Setup
	Please select the analysis required, using the drop-down menus and entry fields below.
		Indication	Treatment		Treatment > Secondary prevention			Select from drop-down menu		Set % pateints receiving each LMWH product
										1		Default		User input
		Comparator	Warfarin		Warfarin			Select from drop-down menu			0	0		0
											0	0		0
		Source of efficacy and safety data									0	0		0
		Dabigatran treatment (first 6 months)	RE-COVER I+II meta-analysis		RE-COVER I+II meta-analysis	ITT analysis		Select from drop-down menu			0	0		0
		Dabigatran secondary prevention	RE-MEDY		RE-MEDY						0	0		0
											Percentages must sum to 100%.
		Adjust for differences in time in INR range	Not adjusted		Not adjusted			Select from drop-down menu
		Population	Tx all patients > SP high risk		Tx all patients > SP high risk			Select from drop-down menu
		Analysis time frame	Lifetime (60 years)		Lifetime (60 years)
		Analysis perspective	Healthcare provider (Dutch)		Societal			Select from drop-down menu
		Discount rate for costs	0.04	Discount rate for costs	0.04			Enter value (%)
		Discount rate for outcomes	0.015	Discount rate for outcomes	0.015			Enter value (%)
		Note: Before running deterministic analysis, a default setting at Univariate input sheet needs to be set at 0. Change this setting to 1 when running univariate sensitivity analysis.

## Sheet: Probs
	Probabilities
15	15	Probabilities of Recurrent VTE and Bleeding
13.5	13.5	Probabilities of recurrent VTE and bleeding are estimated by applying treatment effects (hazard ratios [HR] or relative risks [RR]) for each intervention to the risk of events for a common comparator (warfarin/VKA or placebo/no treatment in some secondary prevention analyses).
13.5	13.5
13.5	13.5	In the current analysis, treatment effects from the trials selected on the Setup screen are applied to risks for combined data from the warfarin arm of the RE-COVER I and II trials (Schulman, 2013) and RE-MEDY (Schulman, 2013)
13.5	13.5	After treatment discontinuation, probabilities of recurrent VTE are estimated from Prandoni et al., 1997
13.5	13.5	In the subgroup analyses, baseline risks and treatment effects specific to the subgroup from respective clinical trial as selected by the user are applied (where applicable and available).
13.5	13.5	In the probabilistic analysis, the risks of events are sampled from beta distributions; HRs and RRs are sampled on the log scale from a normal distribution defined by the mean and 95% confidence intervals.
13.5	13.5
13.5	13.5	Risks for the warfarin arms of RE-COVER I and II and RE-MEDY
13.5	13.5			Patients with events			Total Patients			Months follow-upa			Source
13.5	13.5			Default	User-input		Default	User-input		Default	User-input
13.5	13.5	Patients with events: treatment
13.5	13.5		Risk rVTE (treatment)	0.0242756	0.0242756		2554	2554		7	7		RE-COVER I+II (ITT, including 30d post-tx)
13.5	13.5		Risk MCRB (treatment)	0.0767669	0.0767669		2462	2462		6	6		RE-COVER I+II treated set
13.5	13.5	Patients with events: secondary prevention
13.5	13.5		Risk rVTE (sec.prev.)	0.0126227	0.0126227		1426	1426		17.6733	17.6733		RE-MEDY
13.5	13.5		Risk MCRB (sec.prev.)	0.101683	0.101683		1426	1426		17.6733	17.6733		RE-MEDY treated set
13.5	13.5
13.5	13.5	a1 month is assumed to be 30 days
13.5	13.5
13.5	13.5	Treatment effects		HR/RR			Lower 95% CI			Upper 95% CI			Source
13.5	13.5			Default	User-input		Default	User-input		Default	User-input
13.5	13.5	Dabigatran vs. warfarin
13.5	13.5		HR rVTE (treatment)	1.09	1.09		0.77	0.77		1.54	1.54		HR, RE-COVER neta-analysis (ITT analysis, includes 30d post-tx)
13.5	13.5		HR MCRB (treatment)	0.56	0.56		0.45	0.45		0.71	0.71		HR: RE-COVER meta-analysis (Treated set)
13.5	13.5	Warfarin vs. VKA
0	13.5	Recurrent VTE		N/A	N/A		N/A	N/A		N/A	N/A		Not applicable for comparisons with warfarin
0	13.5	Major or clinically relevant non-major bleeding		N/A	N/A		N/A	N/A		N/A	N/A		Not applicable for comparisons with warfarin
13.5	13.5
13.5	13.5	Secondary prevention											Source
13.5	13.5	Dabigatran		Default	User-input		Default	User-input		Default	User-input
13.5	13.5		HR rVTE (sec.prev.)	1.44	1.44		0.78	0.78		2.64	2.64		HR, RE-MEDY (FAS as randomised)
13.5	13.5		HR MCRB (sec.prev.)	0.55	0.55		0.41	0.41		0.72	0.72		HR: RE-MEDY (FAS as Treated)
0	13.5	Warfarin vs. placebo/no treatment
0	13.5	Recurrent VTE		N/A	N/A		N/A	N/A		N/A	N/A		Not applicable for comparisons with warfarin
0	13.5	Major or clinically relevant non-major bleeding		N/A	N/A		N/A	N/A		N/A	N/A		Not applicable for comparisons with warfarin
13.5	13.5
13.5	13.5	Calculated Incidence		Dabigatran			Warfarin			Months follow-up			Source
13.5	13.5			Default	User-input		Default	User-input		Default	Used in model		Calculated from the underlying risks and treatment effects above. Note that if user-input values are entered here, the values will be fixed in the probabilistic analysis
13.5	13.5	Treatment period
13.5	13.5	Recurrent VTE		0.0264605	0.0264605		0.0242756	0.0242756		7	7
13.5	13.5	Major or clinically relevant non-major bleeding		0.0429894	0.0429894		0.0767669	0.0767669		6	6
13.5	13.5	Secondary prevention period
13.5	13.5	Recurrent VTE		0.0181767	0.0181767		0.0126227	0.0126227		17.6733	17.6733
13.5	13.5	Major or clinically relevant non-major bleeding		0.0559257	0.0559257		0.101683	0.101683		17.6733	17.6733
13.5	13.5
15	15	Outcomes Beyond Treatment period and Trial Follow-up
13.5	13.5	After end of trial follow-up, probabilities of recurrent VTE for patients being off tretament are estimated using data reported by Prandoni et al., 2007 (assuming a constant hazard). Probabilities are sampled in the probabilistic analysis from a normal distribution.
13.5	13.5
13.5	13.5	The risk of bleeding is assumed to be zero after treatment is discontinued.
13.5	13.5	The duration of treatment is currently set at 24 months
13.5	13.5
13.5	13.5			Incidence			Lower 95% CI			Upper 95% CI			Source
13.5	13.5			Default	User-input		Default	User-input		Default	User-input
13.5	13.5	Incidence	Prob. of rVTE (Beyond Treatment period and Trial Follow-up)	0.399	0.399		0.354	0.354		0.444	0.444		Prandoni et al., 2007
13.5	13.5	Years follow-up	Follow up(years) rVTE (Beyond Treatment period and Trial Follow-up)	10	10								Prandoni et al., 2007
13.5	13.5
		Adjustment for Time in INR Range for Patients Receiving Warfarin
		Probabilities of recurrent VTE and bleeding for pateints receiving warfarin may be adjusted to reflect differences in the time in INR range between trials and wafarin treatment in clinical practice. The adjustment is made using estimates of the effect of time in INR range on the risk of recurrent VTEand bleeding estimated from GPRD data (RTI-HS Report for BI, 2010). Please go to the Setup sheet t…
		In the probabilistic analysis, HRs are sampled on the log scale from a normal distribution defined by the mean and 95% confidence intervals.
		Current model setting:	Not adjusted	(please go to the "Setup" sheet to change this setting)
		% time in INR range		% Time in INR Range									Source
		Treatment period		Default	User-input
		Dabigatran trial		0.583829	0.583829								RE-COVER + RE-COVER II
		Warfarin in routine clinical practice		0.542	0.542								BI GPRD study
		Difference		0.041829	0.041829
		Secondary prevention period
		Dabigatran trial		0.615	0.615								RE-MEDY
		Warfarin trial		0.542	0.542								BI GPRD study
		Difference		0.073	0.073
		HR to adjust for difference in time in INR range		HR									Source
		Treatment period		Default	User-input
		Recurrent VTE		1.00841	1.00841								BI GPRD study
		Bleeding		1.01265	1.01265								BI GPRD study
		Secondary prevention period
		Recurrent VTE		1.01472	1.01472								BI GPRD study
		Bleeding		1.02218	1.02218								BI GPRD study
15	15	Type of event
13.5	13.5	The underlying risks and HRs presented above relate to the first rVTE or bleed in individual patients.
13.5	13.5	The probabilities estimated above represent the composite end-point "symptomatic recurrent VTE and VTE-related death" and "major or clinically relevant bleed". Probabilities for each type of event within the composite end-point taken from the source trials (or literature) are presented below.
13.5	13.5
13.5	13.5	In the probabilistic analysis, the probabilities of each type of event are sampled from beta distributions.
13.5	13.5
13.5	13.5	Type of event
13.5	13.5			% of patients						% of patients			Source
13.5	13.5	Dabigatran		Default	User-input					Default	User-input
13.5	13.5	Treatment	Prob. of non-fatal PE (Dabigatran treatment)	0.338235	0.338235				Prob. of ICH (Dabigatran treatment)	0.0183486	0.0183486		RE-COVER I+II treated set
13.5	13.5		Prob. proximal DVT (no PE) (Dabigatran treatment)	0.632353	0.632353				Prob. of extra-cranial MBE (Dabigatran treatment)	0.201835	0.201835		RE-COVER I+II treated set
13.5	13.5		Prob of VTE-related death (Dabigatran tretment)	0.0294118	0.0294118				Prob. of fatal MBE, ICH& extra-cranial (Dabigatran treatment)	0.0416667	0.0416667		RE-COVER I+II treated set
13.5	13.5		Prob. of distal DVT only	0	0				Prob. of CRNMBE (Dabigatran treatment)	0.779817	0.779817		RE-COVER I+II treated set
13.5	13.5
13.5	13.5	Secondary prevention	Prob. of non-fatal PE (Dabigatran sec.prev.)	0.346154	0.346154				Prob. of ICH (Dabigatran sec.prev.)	0.025	0.025		RE-MEDY treated set
13.5	13.5		Prob. proximal DVT (no PE) (Dabigatran sec.prev.)	0.615385	0.615385				Prob. of extra-cranial MBE (Dabigatran sec.prev.)	0.1375	0.1375		RE-MEDY treated set
13.5	13.5		Prob of VTE-related death (Dabigatran sec.prev.)	0.0384615	0.0384615				Prob. of fatal MBE, ICH& extra-cranial (Dabigatran sec.prev.)	0	0		RE-MEDY treated set
13.5	13.5		Prob. of distal DVT only	0	0				Prob. of CRNMBE (Dabigatran sec.prev.)	0.8375	0.8375		RE-MEDY treated set
13.5	13.5
13.5	13.5	Warfarin
13.5	13.5	Treatment	Prob. of non-fatal PE (VKA treatment)	0.33871	0.33871				Prob. of ICH (VKA treatment)	0.021164	0.021164		RE-COVER I+II treated set
13.5	13.5		Prob. proximal DVT (no PE) (VKA treatment)	0.612903	0.612903				Prob. of extra-cranial MBE (VKA treatment)	0.190476	0.190476		RE-COVER I+II treated set
13.5	13.5		Prob of VTE-related death (VKA tretment)	0.0483871	0.0483871				Prob. of fatal MBE, ICH& extra-cranial (VKA treatment)	0.05	0.05		RE-COVER I+II treated set
13.5	13.5		Prob. of distal DVT only	0	0				Prob. of CRNMBE (VKA treatment)	0.78836	0.78836		RE-COVER I+II treated set
13.5	13.5
13.5	13.5	Secondary prevention	Prob. of non-fatal PE (VKA sec.prev.)	0.222222	0.222222				Prob. of ICH (VKA sec.prev.)	0.0275862	0.0275862		RE-MEDY treated set
13.5	13.5		Prob. proximal DVT (no PE) (VKA sec.prev.)	0.722222	0.722222				Prob. of extra-cranial MBE (VKA sec.prev.)	0.144828	0.144828		RE-MEDY treated set
13.5	13.5		Prob of VTE-related death (VKA sec.prev.)	0.0555556	0.0555556				Prob. of fatal MBE, ICH& extra-cranial (VKA sec.prev.)	0.04	0.04		RE-MEDY treated set
13.5	13.5		Prob. of distal DVT only	0	0				Prob. of CRNMBE (VKA sec.prev.)	0.827586	0.827586		RE-MEDY treated set
13.5	13.5
	13.5			% of patients
13.5	13.5	All arms		Default	User-input		Source
13.5	13.5	Post treatment	Prob. of non-fatal PE (post treatment)	0.233244	0.233244		Prandoni, 2007
13.5	13.5		Prob. of proximal DVT (no PE) (post treatment)	0.651475	0.651475
13.5	13.5		Prob. of VTE-related death (post treatment)	0.115282	0.115282
13.5	13.5		Prob. of distal DVT only (post treatment)	0	0
13.5	13.5
15	15	Consequences of Major Bleeding
13	13	The proportion ICH leading to permenant disability was estimated from data published by Rosand et al (2004)
13.5	13.5
13.5	13.5			% disabled after ICH									Source
13.5	13.5			Default	User-input
13.5	13.5		Disabled following ICH	0.653	0.653								Rosand, 2004
13.5	13.5
15	15	Cardiovascular and Other Adverse Events
13.5	13.5	The probabilities of acute coronary syndrome (ACS) - MI or unstable angina , cardiac death (dependent on occurrence of ACS) and dyspesia are estimated from the Phase III trials. Probabilities of chronic disease are taken from the published literature.
13.5	13.5
13.5	13.5	The risk of cardiovascular and other adverse events is applied in the model only once, in cycle 4 (i.e. after 3 months of treatment) and is reflective of the risk of adverse events observed over treatment/secondary prevention period in the clinical stuides. For patients who discontinued treatment early (before cycle 4), risks of adverse events are assumed to be zero. All cardiovascular deaths in …
13.5	13.5	In the model, the default probabilities of MI are based on the absolute incidences of events in the trials.
13.5	13.5	For analyses of treatment followed by secondary prevention, probabilities of MI, fatal MIs and UA are calculated as the sum of probabilities in treatment and secondary prevention trials. In the base-case analysis this is based on the incedences observed in RECOVER I+II (Schulman, 2013) and REMEDY (Schulman, 2013).
13.5	13.5
13.5	13.5	For the treatment indication scenario analysis, the model utilizes incedences observed in RECOVER I+II (Schulman, 2013).
13.5	13.5	For the secondary prevention in high risk patients scenario analysis, the model utilizes incedences observed in RE-MEDY trial (Schulman, 2013).
13.5	13.5	For the secondary prevention in high risk patients scenario analysis, the model utilizes incedences observed in RE-MEDY trial (Schulman, 2013).
13.5	13.5	For the secondary prevention in patients for whom the need for secondary prevention is at equipoise. The model utilizes incidences observed in RE-SONATE trial (Schulman, 2013).
13.5	13.5	Programming is provided for one "Other" adverse event. If required, please enter the probabilities of the events and death from the event on this screen and the costs and utilities for the events on their respective screens.
13.5	13.5	In the probabilistic analysis, the probabilities of cardiovascular and other adverse events are sampled from beta distributions.
13.5	13.5
13.5	13.5						Cardiovascular events Probabilities
13.5	13.5	Estimation method for cardiovascular events probabilities					Absolute Risks			Exempted
13.5	13.5
13.5	13.5	Probability of cardiovascular events		MI			UA			Cardiovascular death			Source
13.5	13.5	Treatment period		Default	User-input		Default	User-input		Default	User-input
13.5	13.5		Prob.of MI (Dabigatran treatment)	0.00313357	0.00313357	Prob.of UA (Dabigatran treatment)	0.000391696	0.000391696		0	0		RE-COVER I+II
13.5	13.5		Prob.of MI (VKA treatment)	0.00156617	0.00156617	Prob.of UA (VKA treatment)	0.000391543	0.000391543		0	0		RE-COVER I+II
13.5	13.5	Secondary prevention period
13.5	13.5		Prob.of MI (Dabigatran sec.prev.)	0.00629371	0.00629371	Prob.of UA (Dabigatran sec.prev.)	0.0020979	0.0020979		0	0		RE-MEDY
13.5	13.5		Prob.of MI (VKA sec.prev.)	0.000701262	0.000701262	Prob.of UA (VKA sec.prev.)	0.00210379	0.00210379		0	0		RE-MEDY
13.5	13.5	Post treatment period
13.5	13.5	Warfarin re-treatment	Prob.of MI (VKA re-treatment -post treatment period)	0.00156617	0.00156617	Prob.of UA (VKA re-treatment -post treatment period)	0.000391543	0.000391543		0	0		RE-COVER I+II
13.5	13.5	Off-treatment		0	0		0	0		0	0		Assumption
13.5	13.5
13.5	13.5	Survivors of acute coronary syndrome have chronic disease	Prob. of chronic disease after MI	0.140741	0.140741	Prob. of chronic disease after UA	0.140741	0.140741					Brouwer et al. (2002)
13.5	13.5
13.5	13.5	Event is fatal					0	0					0
13.5	13.5
13.5	13.5	Probability of other adverse events		Dyspepsia			Other AE
13.5	13.5			Default	User-input		Default	User-input
13.5	13.5	Dabigatran	Prob. of dyspepsia (dabigatran)	0.0748013	0.0748013		0	0					RE-COVER I+II meta-analysis
13.5	13.5	Warfarin	Prob. of dyspepsia (VKA)	0.0121113	0.0121113		0	0					RE-COVER I+II meta-analysis
13.5	13.5
13.5	13.5	Other AE is fatal					0	0					N/A
13.5	13.5
15	15	Probability of CTEPH
13	13	Chronic thromboembolic pulmonary hypertension (CTEPH) is a complication of PE and is associated with considerable morbidity and mortality (Pengo et al., 2004). The cumulative incidence of CTEPH after PE in Pengo et al., was 3.8% after two years; no incident cases occurred after 2 years and patients were followed up to 10 years in the study. In the model, all index PE were attributed the 2 year pr…
13	13
13	13
13	13
13	13
13	13
13.5	13.5
13.5	13.5	Probability of CTEPH for patients with any PE		CTEPH			Follow-up (yrs)			Source
13.5	13.5			Default	User-input		Default	User-input
13.5	13.5		Cumulative incidence of CTEPH at 2 years in PE (%)	0.038	0.038	Follow up (years) CTEPH	2	2		Pengo et al., 2004
13.5	13.5
15	15	Probability of PTS
13.5	13.5	At default settings, the model assumes the same incidence of PTS for all comparators.
13	13	A literature review studies found evidence to suggest that mild PTS was of little detrimental effect on quality of life (Lenert and Soetikno, 1997) so the model includes only severe PTS. The incidence of PTS was taken from Prandoni et al., 1997; the cumulative incidence of severe PTS was 8.1% after five years in 528 patients. All index DVT were attributed the 5 year probability of PTS at model st…
13	13
13	13
13	13
15	15	In the probabilistic analysis, the five-year probability is sampled from a beta distribution.
13.5	13.5
13.5	13.5	Cumulative incidence of severe PTS		Cumulative incidence			Follow-up (yrs)			Source
13.5	13.5			Default	User-input
13.5	13.5	Underlying risk, warfarin		0.081	0.081		5	5		Prandoni, 1997
13.5	13.5		Cumulative incidence of PTS	0.081	0.081	Follow up (years) PTS	5	5
13.5	13.5			0.081	0.081		5	5
13.5	13.5
15	15	Death From Other Causes
13	13	Probabilities for all-cause mortality are derived from age- and gender-specific mortality rates for the Netherlands (estimates for 2012 (statline.cbs.nl).
13	13	The starting mortality rate in cycle 1 is adjusted to the age and gender distribution of the model population. An adjustment is made in each model cycle to represent the increased risk of death as patients become older and as the model time-frame progresses. This is estimated by fitting an exponential function to the mortality rate in successive age bands.
13	13
13	13
13	13	The risk of death from other causes is fixed in the probabilistic analysis.
13.5	13.5
13.5	13.5	Mortality rate (per 1,000 per year)		Males			Females						Source
13.5	13.5			Default	User-input		Default	User-input
13.5	13.5	Age 45–49		1.55141	1.55141		1.45227	1.45227					statline.cbs.nl/ 2012
13.5	13.5	Age 50–54		2.69295	2.69295		2.37398	2.37398
13.5	13.5	Age 55–59		4.60265	4.60265		3.73549	3.73549
13.5	13.5	Age 60–64		7.22155	7.22155		5.6464	5.6464
13.5	13.5	Age 65–69		11.532	11.532		8.06295	8.06295
13.5	13.5	Age 70–74		19.1965	19.1965		12.125	12.125
13.5	13.5	Age 75–79		32.6792	32.6792		20.1192	20.1192
13.5	13.5	Age 80–84		57.1747	57.1747		37.004	37.004
13.5	13.5	Age 85 and over		119.4	119.4		96.053	96.053
13.5	13.5
6	6
6	6
13.5	13.5
13.5	13.5
13.5	13.5	MODEL CALCULATION AREA																															Cost by Payer Type; Dabigatran							Cost by Payer Type; Warfarin
13.5	13.5
13.5	13.5	Incidence of rVTE and bleeding for warfarin/placebo	n	N	Datasource			User Input		Prob'c			Active
13.5	13.5	Patients with events: treatment								(Beta)
13.5	13.5	Recurrent VTE	62	2554				0.0242756		0.0235306			0.0242756
13.5	13.5	Major or clinically relevant bleeding	189	2462				0.0767669		0.0807865			0.0767669
13.5	13.5	Patients with events: secondary prevention
13.5	13.5	Recurrent VTE	18	1426				0.0126227		0.0156117			0.0126227
13.5	13.5	Major or clinically relevant bleeding	145	1426				0.101683		0.107264			0.101683
13.5	13.5
13.5	13.5	Incidence of rVTE and bleeding after switch to warfarin
13.5	13.5	Recurrent VTE	62	2554	RE-COVER I+II (ITT, including 30d post-tx)			0.0242756		0.0257469			0.0242756
13.5	13.5	Major or clinically relevant bleeding	189	2462	RE-COVER I+II treated set			0.0767669		0.0649741			0.0767669
13.5	13.5
13.5	13.5	HRs for Interventions during trial follow-up	HR	LCI	UCI		Ln(HR)	Std Err (LnHR)		Prob'c HR	% INR adj		Active HR
13.5	13.5	Treatment								Normal (log scale)
13.5	13.5	rVTE
13.5	13.5	Dabigatran	1.09	0.77	1.54		0.0861777	0.176823		1.12399	1		1.09
13.5	13.5	Warfarin	1	1	1		0	0		#NUM!	-		1
13.5	13.5	Major Bleeding
13.5	13.5	Dabigatran	0.56	0.45	0.71		-0.579818	0.116331		0.592849	1		0.56
13.5	13.5	Warfarin	1	1	1		0	0		#NUM!	-		1
13.5	13.5	Secondary prevetion
13.5	13.5	rVTE
13.5	13.5	Dabigatran	1.44	0.78	2.64		0.364643	0.311031		2.74747	1		1.44
13.5	13.5	Warfarin	1	1	1		0	0		#NUM!	-		1
13.5	13.5	Major Bleeding
13.5	13.5	Dabigatran	0.55	0.41	0.72		-0.597837	0.143646		0.509407	1		0.55
13.5	13.5	Warfarin	1	1	1		0	0		#NUM!	-		1
13.5	13.5
13.5	13.5
13.5	13.5	Probabilities of first rVTE and bleeding event			Risk							Probability (1 month cycle)
13.5	13.5	Therapy period			Dabigatran		Warfarin	Months FU			Dabigatran	Warfarin
13.5	13.5	Treatment
13.5	13.5	Recurrent VTE			0.0264605		0.0242756	7			0.00382365		0.00350458
13.5	13.5	Major or clinically relevant bleeding			0.0429894		0.0767669	6			0.00729672		0.013224
13.5	13.5
13.5	13.5	Secondary prevention
13.5	13.5	Recurrent VTE			0.0181767		0.0126227	17.6733			0.00103741		0.000718512
13.5	13.5	Major or clinically relevant bleeding			0.0559257		0.101683	17.6733			0.00325104		0.00604909
13.5	13.5
13.5	13.5	After switch to warfarin (second rVTE and bleeding)
13.5	13.5	Recurrent VTE					0.0242756	7					0.00350458
13.5	13.5	Major or clinically relevant bleeding					0.0767669	6					0.013224
13.5	13.5
13.5	13.5	After therapy discontinuation			Mean		SE	Years			Prob'c		Active
13.5	13.5	Risk of Recurrent VTE			0.399		0.0229592	10			0.388307
13.5	13.5	Probabiity of Recurrent VTE (1 month cycle)			0.00423401						0.00408766		0.00423401
13.5	13.5
13.5	13.5	Pulmonary hypertension for patients with PE
13.5	13.5
13.5	13.5	Cumulative probability at 2 years	0.00038
13.5	13.5
13.5	13.5	Adjustment of mortality rates for active cancer subgroup analysis
13.5	13.5
13.5	13.5	Relative survival for selected model population (5y)	1
13.5	13.5	Survival rate adjustment factor (calibrated)	1
13.5	13.5			Survival rate (per 1,000 per year)						Morality rate
13.5	13.5			General population			Model population			Model population
13.5	13.5			Males	Females		Males	Females		Males	Females
13.5	13.5		Age 45–49	998.449	998.548		998.449	998.548		1.55141	1.45227
13.5	13.5		Age 50–54	997.307	997.626		997.307	997.626		2.69295	2.37398
13.5	13.5		Age 55–59	995.397	996.265		995.397	996.265		4.60265	3.73549
13.5	13.5		Age 60–64	992.778	994.354		992.778	994.354		7.22155	5.6464
13.5	13.5		Age 65–69	988.468	991.937		988.468	991.937		11.532	8.06295
13.5	13.5		Age 70–74	980.803	987.875		980.803	987.875		19.1965	12.125
13.5	13.5		Age 75–79	967.321	979.881		967.321	979.881		32.6792	20.1192
13.5	13.5		Age 80–84	942.825	962.996		942.825	962.996		57.1747	37.004
13.5	13.5		Age 85 and over	880.6	903.947		880.6	903.947		119.4	96.053
13.5	13.5

## Sheet: Costs
	Costs
	Cost of Investigational Drugs
	Drug costs are taken from Z-index, 2013.
	In the model, patients are assumed to continue treatment up to a maximum duration - equal to the planned duration of treatment in dabigatran studies - if no recurrent VTE , or no major bleeds occur, or if no discontinuation due to reasons other than worsening of the condition under study or major bleeds. Discontinuation rates apply as observed in the clinical studies.
					Dabigatran			Warfarin			Source
					Default	User input		Default	User input
		Planned duration of treatment (months)			24	24		24	24		Dabigatran: RE-COVER I+II meta-analysis and RE-MEDY; Warfarin, RE-COVER + RE-COVER II and RE-MEDY																											Cost by Payer Type; drug costs per month (€)
		Months of therapy funded by hospital			0	0		0	0		Assumption																													Hospital	Primary Care	PSS	Social Security	Patient/Family	Employer	TOTAL
		Cost per day €			2.3	2.3	Cost per day VKA	0.042	0.042		Z-Index, 2013																													1	1	1	1	1	1
																																							dabigatran	69	69	0	0	0	0
		Proportion of patients on dabigatran 220mg/day			0	0																																	Warfarin	1.26	1.26	0	0	0	0
		Proportion of patients on dabigatran 300mg/day			1	1
		Cost per day dabigatran 220mg/day €			2.3	2.3					Z-Index, 2013
		Cost per day dabigatran 300mg/day €			2.3	2.3					Z-Index, 2013
		Cost of warfarin re-treatment
		Planned duration of re-treatment			6	6					RE-COVER + RE-COVER II
		Cost per day €			0.042	0.042					Z-Index, 2013
	Cost of Inpatient stay and Acute Parenteral Treatment Index Event
	Patients receiving dabigatran and warfarin are assumed to receive 5 to 10 days of acute parenteral treatment prior to starting treatment. For each intervention, the type of parenteral treatment received may be based on the source trial or on country-specific data (please select the approach using the drop-down box below).
	Patients may be treated in an inpatient or an outpatient setting.
	Patients discharged before the completion of their acute parenteral treatment and patients who are not admitted either self-inject LMWH at home (with training in self-administration), receive home nurse visits for LMWH injections, or attend clinic vists each day for LMWH injections. The cost of outpatient administration and monitoring are adjusted to the duration of acute parenteral treatment ass…
		Type of acute parenteral treatment (please select)			Apply country-specific data																															Cost by Payer Type; Inpatient stay and Acute parenteral treatment (€)
																																								Hospital	Primary Care	PSS	Social Security	Patient/Family	Employer	Total
		Exclude cost of acute parenteral tx for dabigatran patients			No																																			1	1	1	1	1	1
																																							Proximal DVT
					Proximal DVT			PE			Source																												dabigatran
					Default	User input		Default	User input																														Inpatient stay	1187.23	0	0	0	0	0	1187.23
		Patients receiving acute parenteral treatment (%)																																					Acute parenteral anticoagulation, drug	57.7881	0	0	0	0	0	57.7881
		Dabigatran			1	1		1	1		Dutch expert opinion																												Acute parenteral anticoagulation, admin cycle 1	59.2796	0	0	0	0	0	59.2796
		Warfarin			1	1		1	1		Dutch expert opinion																												Warfarin
		Duration of acute parenteral treatment (days)																																					Inpatient stay	1187.23	0	0	0	0	0	1187.23
		Dabigatran		Duration of acute parenteral treatment (days)dvt Dabigatran	5	5	Duration of acute parenteral treatment (days) Dabigatran PE	5	5		Dutch expert opinion, range (5-10 days)																												Acute parenteral anticoagulation, drug	95.85	0	0	0	0	0	95.85
		Warfarin		Duration of acute parenteral treatment (days)dvt VKA	9	9	Duration of acute parenteral treatment (days) VKA PE	9	9		Dutch expert opinion																												Acute parenteral anticoagulation, admin cycle 1	99.3381	0	0	0	0	0	99.3381
		Cost per day for acute parenteral drugs: (€)																																					Parenteral anticoagulation, admin follow-on per cycle	0	0	0	0	0	0	0
		Dabigatran		Cost per day for LMWH dvt	10.65	10.65	Cost per day for LMWH PE	10.65	10.65		Z-Index, 2013																												PE
		Warfarin			10.65	10.65		10.65	10.65		Z-Index, 2013																												dabigatran
																																							Inpatient stay	4221.01	0	0	0	0	0	4221.01
		Cost VTE: (€)		Cost DVT	1187.23	1187.23	Cost PE	4221.01	4221.01		Ten Cate-Hoek, 2009																												Acute parenteral anticoagulation, drug	98.7256	0	0	0	0	0	98.7256
		Admitted patients (% patients)		Admitted patients (% patients) DVT	0.518637	0.518637	Admitted patients (% patients) PE	0.897739	0.897739		% DVT and PE: van Bellen 2014																												Acute parenteral anticoagulation, admin cycle 1	6.3966	0	0	0	0	0	6.3966
		Mean LOS, Dabigatran (days)		Mean LOS (days) DVT	0.63	0.63	Mean LOS (days) PE	7	7		Ten Cate-Hoek, 2009																												Warfarin
		Mean LOS, Warfarin (days)			0.63	0.63		7	7		Ten Cate-Hoek, 2009																												Inpatient stay	4221.01	0	0	0	0	0	4221.01
																																							Acute parenteral anticoagulation, drug	141.326	0	0	0	0	0	141.326
		Acute parenteral administration			% Patients			Cost (€)																															Acute parenteral anticoagulation, admin cycle 1	39.6767	0	0	0	0	0	39.6767
					Default	User input		Default	User input																														Parenteral anticoagulation, admin follow-on per cycle	0	0	0	0	0	0	0
		LMWH at home, self-injection (one-off training) % patients			0.744	0.744	LMWH at home, self-injection (one-off training)	16.7725	16.7725		Postma et al., 2012
		LMWH at home, nurse injection (per day after discharge) % patients			0.071052	0.071052	LMWH at home, nurse injection (per day after discharge)	17.4965	17.4965		Postma et al., 2012
		LMWH, administration in clinic (per day after discharge) % patients			0.256	0.256	LMWH, administration in clinic (per day after discharge) incl. travel costs	16.5367	16.5367		Postma et al., 2012
		LMWH at home, self-injection (domiciliary care) % patients			0.672948	0.672948	LMWH at home, self-injection (domiciliary care)	6.74356	6.74356		Postma et al., 2012
					0	0		0	0
	Administration and Monitoring Costs
	The model assumes patients receiving both comparators to have an initial GP visit. They then will have a further 4.3 anticoagulation clinic visits for INR monitoring within the titration period and then 1.9 times per month for the remainder of the treatment period (2nd to 6th month). In the follow up period patients are assumed to have 1.5 visits to anticoagulation clinics per month. Patients rec…
																																						Cost by Payer Type; Administration and monotiring costs (€)
					Dabigatran			Warfarin			Warfarin re-treatment			Unit Cost (€)																										Hospital	Primary Care	PSS	Social Security	Patient/Family	Employer	TOTAL
					Default	User input		Default	User input		Default	User input		Default	User input																									1	1	1	1	1	1
		Initial GP Visit			1	1		1	1		1	1	Initial GP Visit cost	30.5407	30.5407																								Dabigatran
		INR-control During Titration Period			0	0		5.5	5.5		5.5	5.5	INR-control cost per visit	12.5359	12.5359																								Administration, first cycle	30.5407	0	0	0	0	0	30.5407
		INR-control Follow-up Visits (per Month)			0	0		1.39091	1.39091		1.39091	1.39091	INR-control self-management (per Month)	12.2946	12.2946																								Administration, follow-up per cycle	0	0	0	0	0	0	0
		Other Follow-up Visits			1	1		1	1		1	1	One off Follow-up Visit	30.5407	30.5407																								Administration, follow-up once off (cycle 4)	30.5407	0	0	0	0	0	30.5407
		Productivity loss			0	0		2	2		2	2	Productivity loss age group 55-60	30.5625	30.5625																								Warfarin
		INR-control self-management initial			0	0		1	1		1	1	Productivity loss age group 60-65	23.3745	23.3745																								Administration, first cycle	189.951	0	0	0	0	0	189.951
													INR-control self-management initial cost	90.463	90.463																								Administration, follow-up per cycle	29.7309	0	0	0	0	0	29.7309	52.0174	39.7834
		% cost applied			1	1		1	1		1	1																											Administration, follow-up once off (cycle 4)	30.5407	0	0	0	0	0	30.5407	61.125	46.7491
	Recurrent VTE Event Costs
	Recurrent DVT and PE events are assigned the same costs as the primary events with the addition of diagnosis costs of PE. Those thought to have PE occur the costs due to a computed tomography, chest x-ray, and an electrocardiogram.
																																				Cost by Payer Type;Recurrent event treatment costs (€)
		Cost of diagnosing recurrent DVT and PE:			Units Proximal DVT			Units PE			Unit Cost (€)
					Default	User input		Default	User input		Default	User input																								Payer type				Hospital	Primary Care	PSS	Social Security	Patient/Family	Employer	TOTAL
					0	0		0	0		0	0																								Payer type included (1=yes)				1	1	1	1	1	1
					0	0		0	0		0	0																								Recurrent VTE Event Costs
		ER visit			0	0		1	1	ER visit	167.281	167.281																											proximal DVT (diagnosis and hospitalization)	1187.23	0	0	0	0	0	1187.23
		Chest x-ray			0	0		1	1	Chest x-ray	156.155	156.155																											re-treatment LMWH (drug costs)	95.85	0	0	0	0	0	95.85
		Electrocardiogram			0	0		1	1	Electrocardiogram	29.9803	29.9803																											re-treatment LMWH (admin costs)	99.3381	0	0	0	0	0	99.3381
																																							re-treatment VKA (drug costs)	7.56	0	0	0	0	0	7.56
		Total diagnosis costs per patient: (€)			0	0		353.416	353.416																														re-treatment VKA (admin costs)	248.143	0	0	0	0	0	248.143
																																							distal DVT (diagnosis and hospitalization)	1187.23	0	0	0	0	0	1187.23
					Proximal DVT			Distal DVT			PE																												re-treatment LMWH (drug costs)	95.85	0	0	0	0	0	95.85
					Default	User input		Default	User input		Default	User input																											re-treatment LMWH (admin costs)	99.3381	0	0	0	0	0	99.3381
		Inpatient cost per day: (€)			1187.23	1187.23		1187.23	1187.23		4221.01	4221.01																											re-treatment VKA (drug costs)	7.56	0	0	0	0	0	7.56
		Admitted patients (% patients)			0.518637	0.518637		0.518637	0.518637		0.897739	0.897739																											re-treatment VKA (admin costs)	248.143	0	0	0	0	0	248.143
		Mean LOS			0.63	0.63		0.63	0.63		7	7																											PE (diagnosis and hospitalization)	4574.42	0	0	0	0	0	4574.42
																																							re-treatment LMWH (drug costs)	95.85	0	0	0	0	0	95.85
		Total inpatient cost per patient: (€)			387.916	387.916		387.916	387.916		26525.6	26525.6																											re-treatment LMWH (admin costs)	39.6767	0	0	0	0	0	39.6767
																																							re-treatment VKA (drug costs)	7.56	0	0	0	0	0	7.56
		Acute parenteral treatment																																					re-treatment VKA (admin costs)	248.143	0	0	0	0	0	248.143
		Proportion of patients treated			1	1		1	1		1	1
		Duration of acute parenteral treatment (days)		Duration of acute parenteral treatment (days) Rvte	9	9		9	9		9	9																								Cost by Payer Type; Warfarin re-treatment costs (£)
		Drug cost (per day)			10.65	10.65		10.65	10.65		10.65	10.65																												Hospital	Primary Care	PSS	Social Security	Patient/Family	Employer	TOTAL
		Costs outpatient administration			99.3381	99.3381		99.3381	99.3381		39.6767	39.6767																												1	1	1	1	1	1
																																							Proximal DVT	1.26	0	0	0	0	0	1.26
		Warfarin re-treatment																																					DistalDVT	1.26	0	0	0	0	0	1.26
		Duration of treatment (months)			6	6		6	6		6	6																											PE	1.26	0	0	0	0	0	1.26
		Durg cost (per day)			0.042	0.042		0.042	0.042		0.042	0.042																											Monitoring
		Monitoring costs (initial and follow-up)			248.143	248.143		248.143	248.143		248.143	248.143																											Proximal DVT, initial	99.4881	0	0	0	0	0	99.4881
																																							Proximal DVT, follow-up (per cycle)	29.7309	0	0	0	0	0	29.7309
		Total anticoagulation re-treatment costs per patient: (€)			450.891	450.891		450.891	450.891		391.229	391.229																											Distal DVT, initial	99.4881	0	0	0	0	0	99.4881
																																							Distal DVT, follow-up (per cycle)	29.7309	0	0	0	0	0	29.7309
					Proximal DVT			Distal DVT			PE																												PE, initial	99.4881	0	0	0	0	0	99.4881
					Default	User input		Default	User input		Default	User input																											PE, follow-up (per cycle)	29.7309	0	0	0	0	0	29.7309
		Total cost of recurrent VTE: (€)			838.807	838.807		838.807	838.807		27270.2	27270.2
	Intracranial haemorrhage
	The direct cost of intracranial haemorrhage was based on Baeten et al (2010) study. The informal care costs of intracranial haemorrhage was based on Van den Berg et al. (2006)study.
		Acute care:			% Receiving Resource			Units per Patient			Unit Cost (€)
					Default	User input		Default	User input		Default	User input													Intercranial bleed: Acute care				Default	User defined		Hospital	Primary Care	PSS	Social Security	Patient/Family	Employer	Total		Hospital	Primary Care	PSS	Social Security	Patient/Family	Employer
		Total cost of initial management (IC bleed)			1	1		1	1	Acute cost ICH	32753.7	32753.7	Baeten et al. 2010												Total cost of initial management (IC bleed)				32753.7	32753.7		1	0	0	0	0	0	1		32753.7	0	0	0	0	0
		Other cost (user defined)																							Other cost (user defined)				0	0		1	0	0	0	0	0	1		0	0	0	0	0	0
																									Total				32753.7	32753.7
		Total cost of initial management: (€)			32753.7	32753.7																																		32753.7	0	0	0	0	0
		Annual cost of long-term care:			Mild			Moderate			Severe
					Default	User input		Default	User input		Default	User input
		Institutionalised patients
		% patients			0	0		0	0		0	0	0																			Hospital	Primary Care	PSS	Social Security	Patient/Family	Employer	Total		Hospital	Primary Care	PSS	Social Security	Patient/Family	Employer
		Annual cost: (€)			0	0		0	0		0	0	0																			0	0	0.5	0	0.5	0	0		0	0	0	0	0	0
		Patients cared for at home:
		% patients			1	1		1	1		1	1
		Annual direct health care cost: (€)		ICH direct mild	2367.97	2367.97	ICH direct moderate	18267.9	18267.9	ICH direct severe	23353.2	23353.2	Baeten et al. 2010																			1	0	0	0	0	0	1		18834.4	0	0	0	0	0
		Annual informal care cost: (€)		ICH informal care mild	12369.4	12369.4	ICH informal care moderate	16345.5	16345.5	ICH informal care severe	20321.5	20321.5	Van den Berg et al. 2006 & Adapted from FE dossier for pradaxa in Prevention of arterial thromboembolism in patients with non-valvular atrial fibrillation.																			0	0	0	0	1	0	1		0	0	0	0	18215.8	0
		Other costs (user defined): (€)																														1	0	0	0	0	0	1		0	0	0	0	0	0
		Total: (€)			14737.4	14737.4		34613.4	34613.4		43674.8	43674.8																												18834.4	0	0	0	18215.8	0
		% patients with each disability type		ICH mild %	0.168812	0.168812	ICH moderate %	0.191986	0.191986		0.639202	0.639202	Rosand, 2004
		Average annual cost of long-term care: (€)			37050.1	37050.1
	Other Major Bleed
	The cost of other major bleeds is based on Ten Cate-Hoek et al study. In the probabilistic analysis, the cost is sampled from a gamma distribution.
					% Receiving Resource			Units per Patient			Unit Cost (€)																		Default	User defined		Hospital	Primary Care	PSS	Social Security	Patient/Family	Employer	Total		Hospital	Primary Care	PSS	Social Security	Patient/Family	Employer
					Default	User input		Default	User input		Default	User input														Total cost of other major bleed: (€)			4968.88	4968.88		1	0	0	0	0	0	1		4968.88	0	0	0	0	0
		Cost of other major bleed			1	1		1	1	MB cost	4968.88	4968.88														Other costs (user defined)			0	0
		Other costs (user defined)																								Total			4968.88	4968.88
		Total cost of other major bleed: (€)			4968.88	4968.88
	Clinically Relevant Non-major Bleed
	The cost of clinically relevant, non-major bleeds assumed a visit to general practitioner.
					% Receiving Resource			Units per Patient			Unit Cost (€)																		Default	User defined		Hospital	Primary Care	PSS	Social Security	Patient/Family	Employer	Total		Hospital	Primary Care	PSS	Social Security	Patient/Family	Employer
					Default	User input		Default	User input		Default	User input														Total cost of clinically relevant non-major bleed: (€)			30.5407	30.5407		1	0	0	0	0	0	1		30.5407	0	0	0	0	0
		Clinically relevant non-major bleed			1	1		1	1	CRNM bleed cost	30.5407	30.5407														Other costs (user defined)			0	0
		Outpatient visit			0	0		1	1		0	0
		Other costs (user defined)																								Total			30.5407	30.5407
		Total cost of clinically relevant non-major bleed: (€)			30.5407	30.5407
	PTS
	Treatment of severe PTS is based on estimate from Ten Cate-Hoek et al. (2009) study , and each year thereafter, it assumes the cost of two GP visits (clinical opinion).
		Annual cost of Severe PTS:			Annual cost (€)
					Default	User input																									Cost of severe PTS	Hospital	Primary Care	PSS	Social Security	Patient/Family	Employer	Total		Hospital	Primary Care	PSS	Social Security	Patient/Family	Employer
		Year 1		PTS year 1 cost	25072.7	25072.7																									Y 1	1								25072.7	0	0	0	0	0
		Year 2+		PTS year 2 cost	61.0814	61.0814																									Y 2+		1							0	61.0814	0	0	0	0
	MI and UA
	The costs of acute and chronic care for MI were taken from Soekhlal (2013) and Greving (2011).
	The costs of acute care for UA were taken from Boersma et al.,2006.
																																Hospital	Primary Care	PSS	Social Security	Patient/Family	Employer	Total		Hospital	Primary Care	PSS	Social Security	Patient/Family	Employer
					MI Cost (€)			UA Cost (€)																							MI acute	1								5021	0	0	0	0	0
					Default	User input		Default	User input																						MI per month		1							0	96.7382	0	0	0	0
		Acute treatment		MI acute cost	5021	5021	UA cost	5350.84	5350.84																						UA acute	1								5350.84	0	0	0	0	0
		Monthly cost		MI follow up cost	96.7382	96.7382		0	0																						UA per month		1							0	0	0	0	0	0
		Mean LOS		LOS MI (in days)	5.6	5.6
	Other Adverse Events
	The cost of managing dyspepsia is atributed to the use of Omeprazol 20mg in line with NHG-Standaard Maagklachten (derde herziening).
	Please enter costs for any other AEs entered on the probabilities sheet below.
																																Hospital	Primary Care	PSS	Social Security	Patient/Family	Employer	Total		Hospital	Primary Care	PSS	Social Security	Patient/Family	Employer
					Direct Cost (€)			Indirect Cost (€)																							Dyspepsia direct cost	1								0.69	0	0	0	0	0
					Default	User input		Default	User input																						Other AE direct cost	1								0	0	0	0	0	0
		Dyspepsia		Dispepsia cost	0.69	0.69		0	0																						Dyspepsia indirect cost						1			0	0	0	0	0	0
		Other AEs			0	0		0	0																						Other AE indirect cost						1			0	0	0	0	0	0
	CTEPH
	It was assumed that 56.8% of CTEPH patients would require a pulmonary endarterectomy (Mayer et al.,2011); the procedure cost was Adapted from Rivaroxaban submission.
					% Patients			Cost (€)			Applied in model																					Hospital	Primary Care	PSS	Social Security	Patient/Family	Employer	Total		Hospital	Primary Care	PSS	Social Security	Patient/Family	Employer
					Default	User input		Default	User input																						CTEPH acute	1								4048.28	0	0	0	0	0
		Pulmonary endarterectomy		Pulmonary endarterectomy % patients	0.568483	0.568483	CTEPH acute cost	7121.19	7121.19		4048.28																				CTEPH per month		1							0	84.0103	0	0	0	0
		Monthly cost			1	1	CTEPH monthly cost	84.0103	84.0103		84.0103
																																				COSTS APPLIED IN MODEL
																																				Dabigatran costs				Cost by Payer Type						Total
																																				Payer type				Hospital	Primary Care	PSS	Social Security	Patient/Family	Employer
																																				Payer type included (1=yes)				1	1	1	1	1	1
																																				ICH
																																				Acute care:				32753.7	0	0	0	0	0	32753.7
																																				Annual cost of long-term care:				18834.4	0	0	0	18215.8	0	37050.1
																																				Other Major Bleed				4968.88	0	0	0	0	0	4968.88
																																				Clinically Relevant Non-major Bleed				30.5407	0	0	0	0	0	30.5407
																																				PTS
																																				Annual cost of Severe PTS:		Year 1		25072.7	0	0	0	0	0	25072.7
																																				Annual cost of Severe PTS:		Year 2+		0	61.0814	0	0	0	0	61.0814
																																				MI acute				5021	0	0	0	0	0	5021
																																				MI per month				0	96.7382	0	0	0	0	96.7382
																																				UA acute				5350.84	0	0	0	0	0	5350.84
																																				UA per month				0	0	0	0	0	0	0
																																				Dyspepsia				0.69	0	0	0	0	0	0.69
																																				Other AE				0	0	0	0	0	0	0
																																				CTEPH acute care				4048.28	0	0	0	0	0	4048.28
																																				CTEPH monthly cost				0	84.0103	0	0	0	0	84.0103
[truncated: 1 more columns]

## Sheet: Utilities
	Utilities
		Index and Recurrent VTE
		The impact of the initial and recurrent VTE events on HRQL is based on utility weights estimated from EQ-5D data collected within the RE-COVER trials. No significant difference was observed between treatment groups in RE-COVER and RE-COVER II (see table below). Therefore, utility weights for health states were estimated from pooled results for both treatment groups.
		The EQ-5D questionnaire was adminsitered at visit 2 (day 1), visit 6 (3 months), and visit 9 (6 months). In the RE-COVER trials, patients, baseline EQ-5D assessments were made for patients entering the trial with a VTE event. This represents a large sample of patients experiencing a VTE (in the RE-COVER trial, 1,749 patients entered the trial with a DVT and 786 with PE with or without DVT [Schulm…
			RE-COVER EQ-5D (UK) Scores: Change From Baseline, by Treatment Group
				Dabigatran	CI	Warfarin	CI	DVT	PE
			Baseline (day 1)	0.57	-0.59; 1.00	0.58	-0.59; 1.00	0.58	0.59
			Change from baseline to 3 months	0,25*	-0.74; 1.48	0,25*	-1.15; 1.59	0,25**	0,25**
			Change from baseline to 6 months	0,27*	-0.95; 1.59	0,28*	-1.12; 1.59	0,28**	0,28**
			*Mean change from baseline, adjusted for baseline value. **Change in mean from baseline. Source: RE-COVER, BI Data on file
		Utility decrements for DVT and PE were estimated from the difference between the mean EQ-5D utility score at baseline and 3 months for patients with an index DVT or an index PE (data not shown). The duration for which these should be applied is uncertain; the default value is set to 6 weeks (half of the maximum possible period of 3 months). Alternative assumptions may be explored by entering the …
		No estimates are available from RE-COVER for the impact of treatment on utility (as no data are available for patients not receiving treatment).
				Proximal DVT			Distal DVT			PE			Source
				Default	User-input		Default	User-input		Default	User-input
		Utility decrement (from baseline and 3-month assessment)	Utility decrement DVT	-0.25	-0.25	Utility decrement DVT distal	-0.25	-0.25	Utility decrement PE	-0.25	-0.25		RE-COVER I + RE-COVER II, MAPI Full Report BI15850A
		Duration of impact (days)	Utility dec. Proximal DVT duration(days)	42	42	Utility dec. distal DVT duration(days)	42	42	Utility dec. PE duration(days)	42	42		Dutch expert opinion
		Total utility decrement (QALDs)		-10.5	-10.5		-10.5	-10.5		-10.5	-10.5		Calculated from above
		Utility decrement during treatment
		Dabiagtran		0	0		0	0		0	0		Dutch expert opinion
		Warfarin	Disutility VKA	0	0		0	0		0	0		Marchetti et al., 2001
		Utility decrements for recurrent events (QALYs)
		Event and 6m warfarin tx		-0.0347671	-0.0347671		-0.0347671	-0.0347671		-0.0347671	-0.0347671		calculated from above
		PTS
		Utility decrements for PTS were identified via a systematic review. One study estimated the utility of mild-to-moderate and severe PTS, elicited from 30 healthy volunteers and 30 physicians using standard gamble methods (Lenert, 1997). The mean utility weight in severe PTS was subtracted from perfect health (1.0) to calculate a decrement. Decrement is applied for lifetime.
				Severe PTS									Source
				Default	User input
		Utility decrement	PTS disutility	-0.07	-0.07								Lenert & Soetikno 1997
		Utility Decrements for Bleeding Events
		The utility decrement for "Other major bleed (including ICH)" and "Clinically relevant non-major bleed" were taken from an analysis of EQ-5D data collected in RE-COVER (MAPI report data on file). The disutility value from MBE was assumed to be equal the differences in change in mean EQ-5D index score from baseline to visit 9 between patients with “Index VTE event only” and patients with “Index VT…
				Utility Decrement			Source
				Default	User input
			Disutility MBE (including ICH event, applied in month of the event)	-0.13	-0.13		MAPI, Analysis of EQ-5D data collected in RE-COVER and RE-COVER II studies, and in RE-SONATE study report (data on file)
			Disabled from ICH (applied for remaining lifetime on % disabling)	-0.3761	-0.3761		Baeten (2010), weighted average over four stroke disability categories.
			Clinically relevant non-major bleed (applied in month of the event)	-0.04	-0.04		MAPI, Analysis of EQ-5D data collected in RE-COVER and RE-COVER II studies, and in RE-SONATE study report (data on file)
		Utility Decrements for Cardiac Events
		Utility decrements for survivors of MI and UA were taken from the published literature; decrements applied represent the disutility associated with an acute event and are applied in the cycle the event occurs.
				Utility Decrement			Source
				Default	User input
		MI Event disutility	MI Event disutility	-0.0625727	-0.0625727		Sullivan et al., 2011
		UA Event disutility	UA Event disutility	-0.0854255	-0.0854255		Sullivan et al., 2011
		Utility Decrement for CTEPH
		McKenna et al. (2008) conducted a study aiming to validate a preference based measure from Cambridge Pulmonary Hypertension Outcome Review (CAMPHOR) that could be used in cost-utility analysis. This study argued that CAMPHOR utility is similar to the EQ-5D. The utility of 0.56 is adapted from this study.The utility weight was subtracted from perfect health (1.0) to calculate a decrement. The util…
				CTEPH					Source
				Default	User input
		Total utility decrement	CTEPH disutility	-0.44	-0.44				McKenna et al. (2008)
		Utility Decrements for Dyspepsia and Other AEs
		Dyspepsia is assumed to last the duration of treatment. The utility decrement is taken from Gerson, 2005 (difference between time trade-off estimates for 222 pateints with chronic heartburn initially on medications for heartburn that adequately controlled symptoms and off of medications for 1 week while the patient was symptomatic).
				Dyapepsia			Other AEs
				Default	User input		Default	User input
		Decrememt	Dispepsia disutility	-0.04	-0.04		0	0
		Duration (days)	Dispepsia disutility days	720	720		0	0
		Utility Weights for the Ageing Model Population
		All surviving patients are attributed a utility weight that decreases over time to model the impact of ageing.
		Age- and gender-specific utility weights for the Dutch general population were taken from a book "Self-Reported Population Health: An International Perspective based on EQ-5D, 2014".
		Utility weights by gender and age band:
				Males			Females
				Default	User input		Default	User input
		Age 25-34	25	0.945	0.945		0.907	0.907
		Age 35-44	35	0.953	0.953		0.917	0.917
		Age 54-54	54	0.902	0.902		0.877	0.877
		Age 55-64	55	0.913	0.913		0.866	0.866
		Age 65-74	65	0.878	0.878		0.894	0.894
		Age 75+	75	0.91	0.91		0.787	0.787
			MODEL CALCULATION AREA
		Utility decrements for events (QALYs)
		Proximal DVT (event and 6m warfarin tx)		-0.0347671
		Distal DVT (event and 6m warfarin tx)		-0.0347671
		PE (event and 6m warfarin tx)		-0.0347671
		Dyspepsia		-0.0789041
		Other AEs		0

## Sheet: Results
	Cost-utility analysis results	Results
		Indication	Treatment > Secondary prevention					Time Horizon:			Lifetime (60 years)
		Comparator:	Warfarin					Discount Rates (Costs, Outcomes):			0.04	0.015
		Patient Population:	Tx all patients > SP high risk					Analysis Perspective:			Societal
		Deterministic Results
		Costs (€, Undiscounted mean per patient)		Dabigatran	Warfarin	Incremental		Events per 10,000 patients		Dabigatran	Warfarin	Incremental
		Total Drug Costs (€, undiscounted)		1549.34	297.703	1251.63		All recurrent VTE		13470.6	13384.1	86.4587
		Investigational treatment		1315.01	24.1632	1290.85		Symptomatic recurrent non-fatal VTE events		11958.7	11871	87.7022
		Acute parenteral anticoagulation, index event		70.6778	110.169	-39.4908		Non-fatal DVT		8760.84	8712.72	48.1206
		Re-treatment recurrent event, warfarin		11.6677	11.6491	0.0185825		Non-fatal PE		3197.9	3158.31	39.5817
		Re-treatment recurrent event, acute parenteral anticoagulation		151.977	151.722	0.25456		VTE-related death		1511.84	1513.08	-1.24359
		Total Monitoring Costs (€, undiscounted)		1175.16	3590.98	-2415.82		All major and clinically relevant bleeds		1351	2070.64	-719.645
		Investigational treatment		167.163	2549.86	-2382.7		Non-fatal major and clinically relevant bleeds		1342.04	2051.83	-709.791
		Acute parenteral anticoagulation, index event		42.6288	80.553	-37.9242		Intracranial haemorrhage		28.3057	47.0032	-18.6975
		Re-treatment recurrent event, warfarin		834.792	830.206	4.58557		Other major bleeds		230.167	339.38	-109.213
		Re-treatment recurrent event, acute parenteral anticoagulation		130.575	130.364	0.211745		Clinically relevant non-major bleeds		1083.57	1665.45	-581.881
		Total Event Cost (€, undiscounted)		11074.4	12409.3	-1334.91		Deaths from bleeding		8.9529	18.8073	-9.85442
		Embolic events costs		4805.81	4777.05	28.761		Death due to MI		0	0	0
		Index event		2142.45	2142.45	0		Death due to UA		0	0	0
		Recurrent events, DVT		1071.02	1064.87	6.15557		PTS		1294.46	1290.4	4.06184
		Recurrent events, PE		1592.34	1569.73	22.6054		CTEPH		243.437	241.905	1.53219
		Bleeding costs		2003.32	3453.38	-1450.06		Discounted LY and QALY (mean per patient)
		Intracranial haemorrhage		1876.21	3262.48	-1386.26		LY		22.0528	22.0246	0.0281895
		Other major bleeds		118.403	176.872	-58.4685		QALY		19.1874	19.1537	0.0336334
		Clinically relevant non-major bleeds		8.70488	14.0315	-5.32657
		Other adverse events		116.523	45.9431	70.5795		Deterministic Incremental Cost-effectiveness Ratios (€)
		Myocardial infarction		93.3346	22.7148	70.6199
		Unstable angina		23.1409	23.2206	-0.0796907		IC per LY saved				-68245.3
		Other		0.0470713	0.00776073	0.0393106		IC per QALY gained				-57199.1
		PTS		3482.15	3471.13	11.0189
		CTEPH		666.628	661.839	4.78809		Cost-effectiveness Ratios for Results in SW Quadrant (Dabigatran Less Expensive and Less Effective
		Total Cost (mean per patient, €)
		Undiscounted		13798.9	16298	-2499.1		IC per LY saved				n/a
		Discounted		10208.8	12132.6	-1923.8		IC per QALY gained				n/a
								n/a - not applicable; SW - South-West; Note: ICERs in the SW Quadarnt of the Cost-effectiveness Plane should be interpreted as cost-effective if exceeding (i.e. if above) the value of the willingness to accept threshold
		Probabilistic Estimates
		Probabilistic Results	Dabigatran					Warfarin		Incremental
		(Discounted, mean per patient)	Mean	95% CIs		Mean		95% CIs		Mean	95% CIs
		Total costs (€)	10236.4	8245.11	12588.2	12135.1		9851.71	14871.2	-1898.69	-3654.77	-349.783
		Life-years	22.0538	21.511	22.5293	22.0259		21.4796	22.499	0.0279106	-0.0342839	0.0945558
		QALYs	19.1869	18.7124	19.6086	19.1539		18.6783	19.5723	0.0329888	-0.0252763	0.0928627
		Incremental Estimates	Mean	95% CIs		Probability of Cost-effectiveness at (€)				20000	30000
		Incremental cost/LYS (€)	Dabigatran is dominant			per LYS				0.989	0.982
		Incremental cost per QALY (€)	Dabigatran is dominant			per QALY				0.99	0.985
		Cost-effectiveness Plane						Cost-effectiveness Acceptibility Curve
		Incremental Cost (€)
		Probabilistic results are not displayed as model settings have been changed since the last probabilistic simulation. To run the probabilistic analysis, click the "Run probabilistic model" button above, or select "Run probabilistic model" from the MENU (approx 3 min to run)
		0	0
		0.1	2000
		-0.15	-3000

## Sheet: Results (NICE)
	Cost-utility analysis results (detail required by NICE)
		Dabigatran Data:	RE-COVER I+II meta-analysis		Index VTE Event		Time Horizon:			Lifetime (60 years)
		Comparator:	Warfarin		DVT:	0.685138	Discount Rates (Costs, Outcomes):			0.04	0.015
		Patient Population:	Tx all patients > SP high risk		PE:	0.314862	Analysis Perspective:			Societal
		Deterministic Results
		Summary of QALYs accrued by health state (undiscounted)
		Health State	Dabigatran	Warfarin	Increment	Absolute Increment	% Absolute Increment
		No recurrent VTE	13.4973	13.5726	-0.0753028	0.0753028	0.766076	Note, much of this difference is due to differences in survival (deaths from rVTE, bleeds, MI etc).
		Recurrent VTE	10.5759	10.5759	0	0	0
		QALYs loss from non-fatal events
		Bleeding	-0.00769443	-0.0116848	0.00399036	0.00399036	0.040595
		PTS	-0.195828	-0.195137	-0.000690929	0.000690929	0.00702901
		MI	-0.000538035	-0.000130941	-0.000407094	0.000407094	0.00414148
		UA	-0.000193941	-0.000194609	6.67879e-07	6.67879e-07	6.79451e-06
		CTEPH	-0.000892601	-0.000886983	-5.61803e-06	5.61803e-06	5.71537e-05
		ICH	-0.0180769	-0.0314809	0.013404	0.013404	0.136362
		Other AEs	-0.00538279	-0.000887469	-0.00449532	0.00449532	0.0457321
		Total QALYs	23.8446	23.8021	0.0425046	0.0982968	1
		Summary of costs by health state (€, undiscounted)
		Health State	Dabigatran	Warfarin	Increment	Absolute Increment	% Absolute Increment
		VTE events (incl index)	4805.81	4777.05	28.761	28.761	0.0184361
		Bleeding (excl. ICH)	118.403	176.872	-58.4685	58.4685	0.0374789
		PTS	3482.15	3471.13	11.0189	11.0189	0.0070632
		MI	93.3346	22.7148	70.6199	70.6199	0.045268
		UA	23.1409	23.2206	-0.0796907	0.0796907	5.10825e-05
		CTEPH	666.628	661.839	4.78809	4.78809	0.00306921
		ICH	1876.21	3262.48	-1386.26	1386.26	0.888608
		Other AEs	0.0470713	0.00776073	0.0393106	0.0393106	2.51985e-05
		Total cost	11065.7	12395.3	-1329.58	1560.04	1
		Summary of predicted resource by category of cost (€, undiscounted)
		Item	Dabigatran	Warfarin	Increment	Absolute Increment	% Absolute Increment
		Total Drug Costs (£, undiscounted)	1549.34	297.703	1251.63	1251.63	0.170381
		Investigational treatment, drug	1315.01	24.1632	1290.85	1290.85	0.17572
		Re-treatment with warfarin, drug	11.6677	11.6491	0.0185825	0.0185825	2.52958e-06
		Re-treatment with warfarin, acute parenteral drug	151.977	151.722	0.25456	0.25456	3.46524e-05
		Total Monitoring (Administration) Costs (£, undiscounted)	1175.16	3590.98	-2415.82	2415.82	0.328859
		Investigational treatment, admin	167.163	2549.86	-2382.7	2382.7	0.32435
		Re-treatment with warfarin, admin	834.792	830.206	4.58557	4.58557	0.00062422
		Re-treatment with warfarin, acute parenteral admin	130.575	130.364	0.211745	0.211745	2.88242e-05
		Total cost	2724.5	3888.69	-2250.97	7346.08	1

## Sheet: MT_D
	Markov Trace: Dabigatran	Markov Trace, Dabigatran

## Sheet: MT_C
	Markov Trace: Comparator	Markov Trace, Dabigatran

[truncated: 17 more sheets: Budget impact, Refs, Calc Module>>, Input data, Markov probs, Markov (DE), Markov (Comp), Simulations, Controls, Country-specific data, Unit costs, BIM country data, Structure, Univariate sensitivity analysis, Univariate input, Sheet1, Sheet2]
